# Supplementary material for: Oscillatory cAMP signaling rapidly alters H3K4 methylation
Source: Life Sci Alliance. 2019 Dec 27;3(1):e201900529. doi: 10.26508/lsa.201900529 (PMC6935296; doi:10.26508/lsa.201900529)
Supplement: Supplementary file 5 [file LSA-2019-00529_TableS5.xlsx]

## Sheet: Sheet1
	Gene	H3K4me3 (FPKM average)		Fold change (0.5-3.5 hr)	P-value	Direction
		0.5 hr	3.5 hr
	Eln	0.425766	8.26776	19.4186	0.00228876	Up
	Slc25a23	21.0606	28.5644	1.3563	4.3313e-06	Up
	LOC684762	21.5723	29.1686	1.35213	3.103e-05	Up
	Samd1	12.5675	16.306	1.29748	0.00104624	Up
	Gmcl1	17.5296	22.0661	1.25879	0.00125468	Up
	Vdac3	24.7539	31.0259	1.25337	9.37995e-12	Up
	Tmem185b	30.2714	37.441	1.23684	2.16811e-12	Up
	Kank2	18.563	22.9344	1.23549	4.65794e-17	Up
	Trim68	29.6107	36.5768	1.23525	7.03004e-05	Up
	Lrrc4	31.5068	38.6739	1.22748	1.10305e-08	Up
	AABR07044049.1	13.5515	16.5048	1.21793	3.26731e-11	Up
	Fpgt	24.8653	30.2384	1.21609	9.71468e-07	Up
	Lrriq3	24.8653	30.2384	1.21609	9.71468e-07	Up
	Gorasp2	41.5345	50.24	1.2096	0.000576718	Up
	Mir3065	26.1824	31.5876	1.20644	2.20583e-15	Up
	Dlx2	39.4597	47.5986	1.20626	4.63459e-18	Up
	Ptp4a1	27.5893	33.1934	1.20313	0.000208515	Up
	Mtcp1	29.5905	35.4029	1.19643	3.39171e-07	Up
	Lmln	24.439	29.2294	1.19601	1.68122e-05	Up
	Pdss1	19.8526	23.7096	1.19428	0.0181697	Up
